# Supplementary material for: CPMI-ChatGLM: parameter-efficient fine-tuning ChatGLM with Chinese patent medicine instructions
Source: Sci Rep. 2024 Mar 16;14:6403. doi: 10.1038/s41598-024-56874-w (PMC10944515; doi:10.1038/s41598-024-56874-w)
Supplement: Supplementary file 1 — Supplementary Table S1. [file 41598_2024_56874_MOESM1_ESM.xlsx]

## Sheet: Sheet1
Supplementary Table S1. Details of the responses of different scale models to the same question of recommending Chinese patent medicines.
	Question	ChatGLM-6B	CPMI-ChatGLM-0.3k	CPMI-ChatGLM-0.6k	CPMI-ChatGLM-3k-Our	CPMI-ChatGLM-6k	CPMI-ChatGLM-10k
1	I've been feeling a bit feverish lately. I've had toothache for several days, and I have some mouth ulcers. I've been drinking cooling herbal tea for a few days, but it hasn't had any noticeable effect. Can you recommend any Chinese patent medicine for this?	Fire up is a common symptom in traditional Chinese medicine and is often associated with excessive internal heat. For the symptoms of toothache and mouth ulcers, here are some recommended Chinese herbal medicines you can try: 1. Huanglian Shangqing Tablets: It has the effects of clearing heat, detoxifying, and anti-inflammatory. It is suitable for pain and inflammation in the mouth, dental pulp, …	Danzhi Granules may be suitable for treating your condition. Here is the detailed product description of it: [Ingredients] Lian Qiao, Jin Yin Hua, Xuan Shen, Hong Hua, Zhi Zi, Da Huang, Zhi Zi, Chai Hu, Huang Qin, Dang Gui, Chuan Xiong, Bai Shao, Xiang Fu, Gan Cao. [Description] This product is brownish granules with a fragrant smell and bitter taste. [Specification] 1.5g*12 bags. [Indications] C…	Compound Huangdai Tablets may be suitable for treating your condition. The detailed instructions for it are as follows: [Ingredients] Qing Dai, Ge Gen, Ye Ju Hua, Huang Qin, Bai Shao, Lian Qiao, Bo He, Mu Xiang, Gan Cao. [Description] This product is in the form of brown-colored granules or powder. [Specification] 0.3g * 30 bags. [Indications] Clears heat and detoxifies. Used for oral ulcers caus…	Huanglian Shangqing Pill may be suitable for treating your condition. The detailed instructions for it are as follows: [Ingredients] Huang Lian, Zhi Zi, Lian Qiao, Man Jing Zi, Fang Feng, Jing Jie Sui, Bai Zhi, Huang Qin, Ju Hua, Dang Gui, Chuan Xiong, Bai Shao, Jie Geng, Gan Cao. [Description] This product is a concentrated brown pill. It has a bitter taste and has the function of clearing heat.…	Huanglian Shangqing Pill may be suitable for treating your condition. Here is the detailed instruction manual for it: [Ingredients] Huang Lian, Huang Qin, Lian Qiao, Jin Yin Hua, Sang Ye, Ju Hua. [Description] This product is a concentrated water pill ranging from yellow-brown to dark brown; it has a sweet and slightly bitter taste. [Specification] 3g * 10 bags. [Indications] Clears heat, detoxif…	Huanglian Shangqing Pill may be suitable for treating your condition. Here is the detailed instruction manual for it: [Ingredients] Huang Lian, Huang Qin, Huang Bai, Huang Qin, Lian Qiao, Bo He, Fang Feng, Jing Jie, Bai Zhi, Qiang Huo, Fu Ling, Lian Qiao, Huang Qin, Huang Bai, Lu Jiao Shuang, Dang Gui, Bai Shao, Chuan Xiong, Dan Shen, Gan Cao. [Description] This product is brownish-brown granules…
2	After catching a cold, I've been coughing persistently, running a fever, feeling cold, and experiencing occasional headaches along with a runny nose. Do you have any recommended traditional Chinese medicine?	After a cold, coughing, fever, runny nose, and headache are common symptoms. Chinese patent medicines can alleviate these symptoms to some extent, but their effectiveness is uncertain. It is recommended to seek medical attention promptly. Here are some Chinese patent medicines that can help alleviate cold symptoms: 1. Ganmao Ling Granules: Can relieve symptoms such as fever, cough, nasal congesti…	The appropriate medication for your condition is Qianlieshule Capsule. The detailed instructions for it are as follows: [Ingredients] Qian Lie Shu Le, Lu Jiao, Dang Gui, Hong Hua, Huang Qin, Mu Xiang. [Description] This product is in the form of capsules, containing brown powder; it has a fragrant aroma and a mild taste. [Specification] 0.3g * 4 capsules * 2 boards. [Indications] Nourishes the ki…	Compound Danshen Tablets may be suitable for treating your condition. The detailed instructions for it are as follows: [Ingredients] Dan Shen, Bing Pian, Yi Mu Cao, Dan Shen, Mu Xiang. [Description] This product is a film-coated tablet, which appears brownish after removing the coating; it has a fragrant aroma and a slightly bitter taste. [Specification] 0.3g * 60 tablets. [Indications] Activates…	Tongxuan Lifei Pill may be suitable for treating your condition. Here is the detailed instruction manual for it: [Ingredients] Zi Su Ye, Qian Hu, Ju Geng, Ku Xing Ren, Ma Huang, Gan Cao, Chen Pi, Ban Xia, Fu Ling, Zhi Qiao, Huang Qin. [Description] This product is a large honey pill with a dark brown to dark brown color; it has a slightly sweet and slightly bitter taste. [Specification] 6g * 10 p…	Tongxuan Lifei Pill may be suitable for treating your condition. Here is the detailed instruction manual for it: [Ingredients] Ma Huang, Xing Ren, Shi Gao, Da Huang, Huang Qin, Chen Pi, Lian Qiao, Bo He, Gan Cao. [Description] This product is a blue-brown to brown water pill; it has a slight aroma, a slightly bitter and salty taste. [Specification] 8g * 10 bags. [Indications] Dispels lung pathoge…	Tongxuan Lifei Pill may be suitable for treating your condition. Here is the detailed instruction manual for it: [Ingredients] Ren Shen, Lu Rong, Yin Yang Huo, Zi Yuan, Chuan Shan Jia, Shi Chang Pu, Dang Gui, Chuan Xiong, Bai Shao, Gan Cao, Huang Qi. [Description] Pill form (water pill). [Specification] 9g * 10 bags. [Indications] Used for lung deficiency and weak Qi, phlegm-heat cough, cough wit…
3	Doctor, I experience severe menstrual pain accompanied by headaches, nausea, and emotional instability. Are there any traditional Chinese medicines that are suitable for my condition?	Chinese patent medicine, known as proprietary Chinese medicine, is an integral part of traditional Chinese medical practice. It aims to alleviate menstrual pain and symptoms by restoring the balance of yin and yang in the body. The following are some commonly used Chinese patent medicines that you may consider and select the appropriate medication for your needs: 1. Danggui Pian: This medicine ha…	The appropriate medication for your condition is Shenrong Bawei Pill. The detailed instructions for it are as follows:[Ingredients] Huang Qi, Niu Xi, Lu Jiao, Ren Shen, Lu Rong, Lu Jiao Shuang, Dang Gui, Chuan Xiong, Bai Shao, Chuan Xiong Cha, Shu Di Huang, Dan Shen, Niu Xi, Huang Qi. [Description] This product is a concentrated black water pill; it has a slight fragrance and a pungent, sweet tas…	Compound Danshen Tablets may be suitable for treating your condition. The detailed instructions for it are as follows: [Ingredients] Dan Shen, San Qi, Bing Pian. [Description] This product is a film-coated tablet, which appears brownish after removing the coating; it has a fragrant aroma and a slightly bitter taste. [Specification] 200 tablets. [Indications] Activates blood circulation and dissol…	SuXiaoTongJingPian may be suitable for treating your condition. Here is the detailed instruction manual for it: [Ingredients] Dang Gui, Chuan Xiong, Shu Di Huang, Xiang Fu, Ze Lan, Dan Shen, Jing Jie, Fang Feng, Yi Mu Cao, Hong Hua. [Description] This product is a film-coated tablet, which appears brown after removing the film coating; it has a slightly bitter taste. [Specification] 0.6g * 24 tab…	Your condition is suitable for the use of ZhiTongHuaZhengPian. Here is the detailed instruction manual for it: [Ingredients] Xiong Huang, Ci Huang, Jiang Huang, Ze Lan, Hong Hua, Chuan Xiong, Dang Gui, Dan Shen, Gui Zhi, Gan Cao. [Description] This product is a sugar-coated tablet, and the exposed core is brownish-brown or brownish-yellow granules; it has a sweet taste, slight bitterness, and a s…	SuXiaoTongJingPian may be suitable for treating your condition. Here is the detailed instruction manual for it: [Ingredients] The main ingredients of this product are Dang Gui, Chuan Xiong, Hong Hua, San Qi, Da Huang, Mu Xiang, Gan Cao. [Description] This product is a film-coated tablet, brownish-brown after removing the coating; it has a fragrant aroma and sweet taste. [Specification] 0.5g * 12 …
